# Supplementary material for: Assessing spatiotemporal variability in SARS-CoV-2 infection risk for hospital workers using routinely-collected data
Source: PLoS One. 2023 Apr 21;18(4):e0284512. doi: 10.1371/journal.pone.0284512 (PMC10121006; doi:10.1371/journal.pone.0284512)
Supplement: S2 Appendix — (XLSX) [file pone.0284512.s002.xlsx]

## Sheet: Sheet1
SAFER Investigators list 14/01/21
First name	Second name	Email
Sajida	Adam	sajida.adam1@nhs.net
Matthew	Byott	matt.byott@nhs.net
Tom	Byrne	t.byrne@ucl.ac.uk
Elise	Crayton	e.crayton@ucl.ac.uk
Claudia	Davies	claudia.davies@ucl.ac.uk
Sarah	Edwards	sarah.edwards@ucl.ac.uk
Louise	Enfield	l.enfield@nhs.net
Daniel	Frampton	d.frampton@ucl.ac.uk
Kathleen	Gärtner	k.gartner@ucl.ac.uk
Richard	Gilson	r.gilson@ucl.ac.uk
Triantafylia	Gkouleli	r.gkouleli@ucl.ac.uk
Nick	Gotts	N.Gotts@leeds.ac.uk
Andrew	Hayward	a.hayward@ucl.ac.uk
Judith	Heaney	judith.heaney1@nhs.net
Catherine F	Houlihan	Catherine.houlihan5@nhs.net
Dan	Lewer	d.lewer@ucl.ac.uk
Fabiana	Lorencatto	f.lorencatto@ucl.ac.uk
Hinal	Lukha	h.lukha@ucl.ac.uk
Ed	Manley	e.j.manley@leeds.ac.uk
Rebecca	Matthews	r.r.mathrews@ucl.ac.uk
Hazel	McBain	h.mcbain@ucl.ac.uk
Angela	McBride	angela.mcbride5@nhs.net
Laura E	McCoy	l.mccoy@ucl.ac.uk
Carly	Meyer	carly.meyer@ucl.ac.uk
Susan	Michie	s.michie@ucl.ac.uk
Eleni	Nastouli	eleni.nastouli@nhs.net
Stavroula M	Paraskevopoulou	stavroulamaria.paraskevopoulou@nhs.net
Paulina	Prymas	p.prymas@ucl.ac.uk
Veronica	Ranieri	v.ranieri@ucl.ac.uk
Emilie	Sanchez	emilie.sanchez@nhs.net
Abigail	Severn	abigail.severn@ucl.ac.uk
Maryam	Shahmanesh	m.shahmanesh@ucl.ac.uk
Robert	Shortman	robert.shortman.12@ucl.ac.uk
Moira J	Spyer	moira.spyer@ucl.ac.uk
Andrea	Stoltenberg	andrea.stoltenberg.19@ucl.ac.uk
Nina	Vora	nina.vora@ucl.ac.uk
Naomi	Walker	Naomi.Walker@lstmed.ac.uk
Bethany	Williams	bethany.williams14@nhs.net
Jared	Wilson-Aggarwal	J.Wilson-Aggarwal@leeds.ac.uk
Leigh	Wood	leigh.wood@nhs.net
